# Supplementary material for: Malignant transformation and genetic alterations are uncoupled in early colorectal cancer progression
Source: BMC Biol. 2020 Sep 7;18:116. doi: 10.1186/s12915-020-00844-x (PMC7487684; doi:10.1186/s12915-020-00844-x)
Supplement: Supplementary file 2 — Additional file 2. Cohort details. [file 12915_2020_844_MOESM2_ESM.xlsx]

## Sheet: cohort details
Patient ID	Age at diagnosis	Excisions Method	Adenoma Grade	Adenoma architecture	Microsatellite Status in cancer	Cancer Stage	TP53 expression in Adenoma	TP53 expression in Adenoma	Sequeencing Methods applied
AC1	73	resection	low	villous	MSS	pT1, G2, NO (13)	nuclear	loss	panel
AC4	81	resection	low	tubulo-villous, villous predominant	MSS	pT1, G2, NO (13)	regular	regular	panel
AC6	60	polypectomy	low	tubular	MSS	pT1, G2	regular	nuclear	panel
AC7	51	polypectomy	high	tubulo-villous, tubular predominant	MSS	pTis, inv	nuclear	loss	panel
AC8	73	polypectomy	low	villous	MSS	pT1, serrated cancer	regular	regular	panel
AC9	81	polypectomy	high	tubular	MSS	pT1	regular	regular	panel
AC10	69	resection	high	tubulo-villous, villous predominant	MSS	pT2	nuclear	nuclear	panel
AC11	71	resection	high	villous	MSS	pT2	regular	nuclear	panel
AC13	72	resection	low	villous	MSS	pTis	regular	nuclear	panel
AC14	85	resection	low	villous	MSS	pT1	regular	loss	panel
AC15	72	resection	low	villous	MSS	pT1	regular	nuclear	panel
AC16	75	polypectomy	high	tubulo-villous, tubular predominant	MSS	pT1	nuclear / regular	nuclear	panel
AC17	76	polypectomy	low	villous	MSS	pTis, inv	nuclear	nuclear	panel
AC19	66	polypectomy	high	tubulo-villous, tubular predominant	MSS	pT1	regular	loss	panel
AC20	72	polypectomy	high	tubular	MSS	pT1	nuclear	nuclear	panel
AC22	74	polypectomy	high	tubular	MSS	pT1, G2	nuclear	nuclear	panel
AC24	63	polypectomy	high	villous	MSS	pT1, G3	nuclear	nuclear	panel
AC25	73	polypectomy	low	tubulo-villous, tubular predominant	MSS	pT1, G1	regular	regular	panel
AC26	50	polypectomy	low	villous	MSS	pT1, G2	regular	regular	panel
AC27	56	polypectomy	low	tubulo-villous, tubular predominant	MSS	pTis, G2	regular	regular	panel/exome
AC28	60	polypectomy	low	tubulo-villous, tubular predominant	MSS	pTis, intraepithel	regular	regular	panel
AC29	56	resection	low	tubular	MSS	pTis, inv	regular	nuclear	panel/EPIC bead array
AC30	65	polypectomy	low	tubulo-villous, tubular predominant	MSS	pT1, low risk, G2	regular	nuclear	panel/EPIC bead array
AC31	85	polypectomy	low	villous	MSS	pTis, intraepithel	regular	regular	panel/exome
AC33	71	polypectomy	high	tubular	MSS	pT1, L1, high risk	nuclear	loss	panel/EPIC bead array
AC34	57	polypectomy	high	tubulo-villous, villous predominant	MSS	pTis, inv	regular	nuclear	panel/exome/EPIC bead array
AC35	63	resection	high	villous	MSS	pT1, G2, NO	regular	nuclear	panel/exome/EPIC bead array
AC36	72	polypectomy	low	villous	MSS	pT1	regular	nuclear	panel
AC37	69	resection	high	villous	MSS	pTis, intrae	regular	nuclear	panel
AC39	53	polypectomy	high	villous	MSS	pTis intraepithelial	regular	regular	panel
AC40	71	polypectomy	high	villous	MSS	pTis	regular	regular	panel
AC32	84	polypectomy	serrated polyp	serrated polyp	MSI	pTis, intraepithel	n.a.	n.a.	panel
AC42	unknown	resection	serrated polyp	serrated polyp	MSI	pT1	n.a.	n.a.	panel
AC43	89	resection	serrated polyp	serrated polyp	MSI	pT1	n.a.	n.a.	panel
