# Supplementary material for: Malignant transformation and genetic alterations are uncoupled in early colorectal cancer progression
Source: BMC Biol. 2020 Sep 7;18:116. doi: 10.1186/s12915-020-00844-x (PMC7487684; doi:10.1186/s12915-020-00844-x)
Supplement: Supplementary file 5 — Additional file 5. CNA Panel sequencing. [file 12915_2020_844_MOESM5_ESM.xlsx]

## Sheet: CNA from CNVPanelizer
genes	CNA	AC_Sample	Tissue
APC	0.62	AC28	adenoma
ATM	0.76	AC28	adenoma
EDEM2	1.71	AC28	adenoma
ERBB3	1.29	AC28	adenoma
NOTCH3	1.7	AC28	adenoma
POLE	1.41	AC28	adenoma
PTEN	0.7	AC28	adenoma
STK11	1.86	AC28	adenoma
TENM1	0.5	AC32	carcinoma
AMER1	0.47	AC32	adenoma
BRAF	1.29	AC32	adenoma
APC	0.61	AC15	carcinoma
NOTCH3	1.89	AC15	carcinoma
WFDC2	2.83	AC15	carcinoma
ERBB3	1.39	AC37	carcinoma
NOTCH3	1.51	AC37	adenoma
GNAS	1.71	AC39	carcinoma
MMP9	1.37	AC39	carcinoma
BRAF	1.36	AC39	adenoma
ATM	0.85	AC13	adenoma
DNMT1	1.41	AC13	adenoma
ERBB3	1.2	AC13	adenoma
APC	0.77	AC17	carcinoma
ATM	0.75	AC17	carcinoma
CARD11	1.42	AC17	carcinoma
EDEM2	2.02	AC17	carcinoma
ERBB3	1.23	AC17	carcinoma
HDAC2	0.74	AC17	carcinoma
MAP2K4	0.63	AC17	carcinoma
MMP9	2.31	AC17	carcinoma
NOTCH3	1.66	AC17	carcinoma
PTEN	0.76	AC17	carcinoma
SMAD4	0.7	AC17	carcinoma
WFDC2	1.89	AC17	carcinoma
EDEM2	3.22	AC14	carcinoma
NOTCH3	1.92	AC14	carcinoma
ADAM29	1.93	AC9	adenoma
AMER1	0.58	AC9	adenoma
APC	0.75	AC9	adenoma
NOTCH3	2.06	AC9	adenoma
STAG2	0.4	AC9	adenoma
WFDC2	2.28	AC9	adenoma
ATM	0.7	AC16	adenoma
CARD11	1.55	AC16	adenoma
EGFR	1.29	AC16	adenoma
NOTCH3	1.83	AC16	adenoma
TENM1	0.48	AC16	adenoma
WNK3	0.49	AC16	adenoma
ARID1A	1.9	AC24	adenoma
NOTCH3	1.94	AC24	adenoma
WFDC2	2.44	AC24	adenoma
APC	0.7	AC10	carcinoma
ATM	0.75	AC10	carcinoma
EDEM2	1.94	AC10	carcinoma
EGFR	1.36	AC10	carcinoma
GLI3	2	AC10	carcinoma
NOTCH3	1.82	AC10	carcinoma
SMAD2	0.44	AC10	carcinoma
SMAD4	0.58	AC10	carcinoma
WFDC2	2.1	AC10	carcinoma
APC	0.69	AC10	adenoma
EDEM2	2.08	AC10	adenoma
EGFR	1.33	AC10	adenoma
NOTCH3	2.18	AC10	adenoma
POLE	1.35	AC10	adenoma
WFDC2	2.1	AC10	adenoma
MCF2	0.5	AC8	adenoma
STAG2	0.55	AC8	adenoma
TENM1	0.52	AC8	adenoma
ARID1A	2.1	AC15	adenoma
NOTCH3	1.6	AC15	adenoma
ARID1A	2.99	AC19	carcinoma
EGFR	1.38	AC19	carcinoma
NOTCH3	1.74	AC19	carcinoma
WFDC2	1.9	AC19	carcinoma
NOTCH3	1.55	AC19	adenoma
CDX2	2.41	AC20	carcinoma
EDEM2	2.16	AC20	carcinoma
EGFR	1.3	AC20	carcinoma
WFDC2	1.84	AC20	carcinoma
BRAF	1.49	AC20	adenoma
EGFR	1.27	AC20	adenoma
STK11	1.52	AC20	adenoma
TENM1	0.61	AC20	adenoma
WFDC2	1.57	AC20	adenoma
POLE	1.25	AC30	carcinoma
WFDC2	1.98	AC33	carcinoma
EDEM2	1.84	AC33	adenoma
GNAS	1.81	AC33	adenoma
MMP9	1.8	AC33	adenoma
NOTCH3	1.33	AC33	adenoma
SMAD4	0.76	AC33	adenoma
WFDC2	2.21	AC33	adenoma
APC	0.71	AC28	carcinoma
POLE	1.3	AC28	carcinoma
EGFR	1.55	AC24	carcinoma
MAP2K4	0.54	AC24	carcinoma
NOTCH3	2.5	AC24	carcinoma
ERBB3	1.45	AC40	adenoma
POLE	1.56	AC40	adenoma
ADAM29	1.99	AC43	carcinoma
BRAF	1.33	AC26	carcinoma
BRAF	1.41	AC26	adenoma
TP53	0.71	AC26	adenoma
AMER1	0.6	AC27	adenoma
ATM	0.82	AC31	carcinoma
EDEM2	1.5	AC31	carcinoma
ERBB3	1.22	AC31	carcinoma
MMP9	1.69	AC31	carcinoma
NOTCH3	1.51	AC31	carcinoma
POLE	1.25	AC31	carcinoma
STK11	2.37	AC31	carcinoma
APC	0.69	AC11	carcinoma
ATM	0.67	AC11	carcinoma
EGFR	1.32	AC11	carcinoma
NOTCH3	2.08	AC11	carcinoma
MCF2	0.43	AC11	adenoma
NOTCH3	1.69	AC11	adenoma
STAG2	0.45	AC11	adenoma
STK11	2.24	AC11	adenoma
TENM1	0.5	AC11	adenoma
EGFR	1.31	AC22	carcinoma
EGFR	1.24	AC22	adenoma
STK11	1.76	AC22	adenoma
WFDC2	1.55	AC22	adenoma
ERBB3	1.22	AC23	adenoma
MCF2	0.58	AC23	adenoma
WNK3	0.5	AC23	adenoma
POLE	1.34	AC40	carcinoma
AMER1	0.54	AC42	adenoma
AMER1	0.71	AC42	carcinoma
MCF2	0.66	AC42	carcinoma
POLE2	1.46	AC42	carcinoma
PTPRU	0.79	AC42	carcinoma
WNK3	0.6	AC42	carcinoma
ADAM29	0.67	AC16	carcinoma
ATM	0.79	AC16	carcinoma
CARD11	1.66	AC16	carcinoma
EDEM2	1.68	AC16	carcinoma
GLI3	1.57	AC16	carcinoma
NOTCH3	1.6	AC16	carcinoma
SMAD4	0.75	AC16	carcinoma
STK11	1.9	AC16	carcinoma
TNRC6B	0.69	AC16	carcinoma
EGFR	1.45	AC1	carcinoma
TENM1	0.42	AC1	carcinoma
AMER1	0.56	AC1	adenoma
EGFR	1.41	AC25	carcinoma
ERBB3	1.46	AC25	carcinoma
NOTCH3	1.89	AC25	carcinoma
POLE	1.25	AC29	carcinoma
APC	0.67	AC29	adenoma
ERBB3	1.3	AC29	adenoma
NOTCH3	1.46	AC29	adenoma
POLE	1.32	AC29	adenoma
ATM	0.62	AC6	carcinoma
EDEM2	2.46	AC6	carcinoma
ERBB3	1.61	AC6	carcinoma
LRRK2	0.42	AC6	carcinoma
MCF2	0.35	AC6	carcinoma
NOTCH3	2.04	AC6	carcinoma
PTEN	0.56	AC6	carcinoma
PTK2	0.49	AC6	carcinoma
PTPRU	1.55	AC6	carcinoma
SMAD4	0.59	AC6	carcinoma
POLE	1.32	AC6	adenoma
VPS13B	2.36	AC7	carcinoma
WFDC2	1.93	AC7	carcinoma
NOTCH3	1.54	AC8	carcinoma
