# Supplementary material for: Malignant transformation and genetic alterations are uncoupled in early colorectal cancer progression
Source: BMC Biol. 2020 Sep 7;18:116. doi: 10.1186/s12915-020-00844-x (PMC7487684; doi:10.1186/s12915-020-00844-x)
Supplement: Supplementary file 6 — Additional file 6. CNA Whole exome sequencing. [file 12915_2020_844_MOESM6_ESM.xlsx]

## Sheet: CNA_AC27carcinoma
chromosome	start	end	log2	cn	depth	probes	weight
1	12080	720911	-0.081763	2	102.162	81	50.6499
1	721411	1565135	-0.306386	1	153.444	477	313.878
1	1565704	1663932	-0.016591	2	158.636	80	47.9279
1	1663932	35134639	-0.292234	1	97.8278	6388	4270.31
1	35135139	121484934	0.0160787	2	106.189	9477	6394.62
1	142542801	147954330	0.179537	2	166.521	942	572.688
1	147954830	148025938	0.752402	4	341.739	30	15.9905
1	148176538	152185719	0.142898	2	139.928	1145	757.031
1	152185905	152190705	1.18739	5	508.39	10	5.04705
1	152190705	161563321	0.139954	2	131.96	2936	1995.11
1	161565318	161641351	0.831935	4	286.175	21	12.6956
1	161642686	248738115	0.146285	2	116.946	9527	6421.67
1	248738615	248801115	-0.599524	1	56.7669	11	6.73333
1	248801615	249231246	0.137134	2	144.473	64	43.4317
2	10500	92267022	0.108176	2	113.226	8505	5724.87
2	95326671	243188873	0.108348	2	115.275	15395	10370.3
3	60500	90311186	-0.019296	2	104.374	9029	6135.65
3	93519633	195377823	-0.0154266	2	99.4611	8982	6067
3	195377823	195515329	-0.24761	2	247.645	90	51.045
3	195515499	197955212	0.00788602	2	111.753	471	314.963
4	13322	49632814	0.0504315	2	121.662	3986	2642.55
4	52660617	191025802	-0.0781396	2	91.4132	9023	6062.28
5	10500	795436	0.0257187	2	131.26	169	111.125
5	795936	843868	-0.898732	1	81.2939	17	10.9202
5	847625	45907753	-0.0154997	2	98.7173	2704	1820.25
5	49555074	68919294	-0.0130746	2	95.482	1384	920.37
5	68927828	69715462	0.242401	3	153.712	106	68.5656
5	69715962	69774429	-0.626846	1	64.08	21	11.3536
5	69783663	70308793	0.138986	2	150.009	94	59.1919
5	70316522	70357602	-0.721847	1	61.6281	16	8.57136
5	70359236	180899428	-0.00367347	2	108.24	10153	6847.51
6	60500	58745455	0.161947	2	126.649	8001	5415.2
6	61944508	132014800	0.0386139	2	98.437	4547	3071.37
6	132021589	132031880	0.663882	3	329.032	12	6.44318
6	132031880	161032845	0.0529602	2	107.533	2774	1870.74
6	161034011	161067413	0.715201	4	372.055	13	4.86633
6	161071281	171055067	0.0315037	2	109.7	738	486.467
7	13744	57938684	0.123816	2	119.911	5219	3433.56
7	61657308	129479259	0.124907	2	124.139	7005	4621.74
7	129479759	141765387	0.293291	3	124.374	1415	937.851
7	141765554	141794410	-0.680813	1	96.2389	27	17.015
7	141794585	143268390	0.285351	3	142.618	434	290.853
7	143268890	143572542	0.683807	3	183.287	92	54.7583
7	143573042	143880076	0.296311	3	162.804	48	29.6852
7	143880576	144074420	1.23439	5	358.863	86	49.8773
7	144075784	159128163	0.277863	3	143.202	1621	1092.15
8	14084	7114567	-0.259018	1	80.7769	443	286.988
8	7115072	7147922	-1.25406	0	68.2696	35	20.2107
8	7149777	7573843	-0.231443	2	107.202	98	54.2375
8	7574222	7629011	-0.984497	1	56.4233	48	28.9883
8	7629011	37332785	-0.265148	1	88.7361	2689	1797.27
8	37333285	39311049	0.0158215	2	116.572	414	276.998
8	39311549	39335287	-1.29416	0	41.2862	10	6.58926
8	39349300	43398986	-0.0497038	2	95.4832	509	338.796
8	47458041	86554481	0.388639	3	122.814	2288	1533.88
8	86554981	86840890	0.789969	4	1161.7	75	37.6767
8	86841390	146303522	0.39373	3	150.962	4893	3291.93
9	12193	47314258	0.101698	2	111.518	3636	2429.88
9	65468179	141152931	0.110645	2	123.475	9370	6262.16
10	60500	39144333	0.0945465	2	105.825	3239	2133.48
10	42602610	124344006	0.110855	2	114.394	8787	5853.54
10	124344643	124353111	-0.992349	1	68.1275	14	9.03292
10	124353483	135237162	0.09718	2	128.074	1121	744.308
10	135237662	135516032	-0.0958302	2	130.678	93	55.8122
11	60500	51566742	-0.0242906	2	113.14	6324	4260.56
11	55029630	60971191	-0.0078744	2	107.976	1089	739.945
11	60971540	61008853	0.800404	4	195.304	17	8.64958
11	61009202	89666135	-0.00569778	2	120.838	5529	3726.73
11	89666635	89719207	-0.714152	1	64.771	18	10.3653
11	89719815	103306832	0.0209087	2	100.084	1051	711.094
11	103307332	129033684	-0.278566	1	86.8702	3293	2235.64
11	129034184	134946016	-0.0161442	2	112.707	453	310.069
12	67908	10573098	0.0228949	2	112.714	2238	1498.57
12	10574822	10599302	-0.740438	1	88.1595	14	8.58975
12	10600018	34431528	0.0174229	2	102.26	2107	1398.54
12	37857194	133841395	-0.0298806	2	106.451	12610	8535.35
13	19020500	57714880	0.19347	2	115.92	3331	2222.44
13	57715380	57741779	-0.726325	1	50.1867	13	5.37362
13	57742779	86759824	0.180263	2	93.4315	819	563.667
13	86910824	115109378	0.175271	2	119.184	1837	1244.3
14	19057400	107283148	-0.154052	2	98.0591	10362	6948.64
15	20044632	102519089	-0.0556358	2	108.088	11680	7764.4
16	61761	35193080	-0.0127492	2	137.641	7225	4766.52
16	46457168	90288884	-0.0174567	2	117.89	5978	4025.03
17	6003	22220573	-0.272199	1	98.4484	5084	3428.7
17	25268559	81188158	0.179924	2	136.036	11952	8017.65
18	10500	15381134	-0.248592	2	84.3963	1398	923.864
18	18520842	78016748	-0.255047	1	82.7614	3855	2591.4
19	60571	242394	0.218331	3	141.729	29	17.4312
19	242894	21125592	-0.0330472	2	140.974	7612	5048.61
19	21129067	24364012	0.0834813	2	162.267	400	226.913
19	28263182	59110799	-0.0185479	2	132.706	9549	6364.98
20	68259	26256532	0.167555	2	120.876	2467	1646.34
20	29420069	62959343	0.538313	3	179.378	5134	3446.94
21	9411693	10087890	-0.321177	1	280.462	18	8.43054
21	10088390	10944821	0.489138	3	173.809	31	15.7415
21	10952826	48111049	-0.00632054	2	107.853	3246	2160.16
22	16050500	18659572	-0.124568	2	106.573	355	220.89
22	18667400	18863479	0.310547	3	144.985	55	28.1349
22	18863816	20377831	-0.0746731	2	123.127	430	286.853
22	20377988	20460800	-0.814099	1	71.1386	35	18.7096
22	20611051	51237548	-0.0414676	2	117.707	5951	3950.12
X	60500	2692871	-0.336413	1	114.014	183	96.7601
X	2699992	52118768	-0.98063	1	58.4421	4022	2674.96
X	52119268	52546088	-1.42495	0	31.4915	35	21.2558
X	52653919	58505576	-1.0178	1	58.9304	708	480.289
X	62042080	154889232	-1.00815	1	57.8636	6837	4593.58
X	154889232	155257641	-0.177488	2	101.624	34	19.628
Y	2643371	10040127	0.307911	1	82.0888	276	185.567
Y	13105053	23655540	0.035825	1	49.8719	410	271.311
Y	23657496	24056399	0.897561	2	115.33	57	38.0833
Y	24058357	59105998	-0.0312915	1	55.0495	254	169.132

## Sheet: CNA_AC27adenoma
chromosome	start	end	log2	cn	depth	probes	weight
1	12080	121484934	-0.00719825	2	162.923	16502	10426.5
1	142542801	144224245	0.0638791	2	237.728	187	97.4405
1	144274981	144710224	0.556058	3	262.037	18	10.1645
1	144811801	147954330	0.0313149	2	219.701	737	429.398
1	147954830	148025938	0.648475	3	462.162	30	14.922
1	148176538	249231246	0.000557285	2	161.42	13714	8700.22
2	10500	92267022	-0.00725954	2	149.035	8505	5413.92
2	95326671	243188873	-0.0049291	2	151.404	15396	9786.08
3	60500	90311186	-0.00894611	2	152.58	9029	5794.53
3	93519633	195377823	-0.0145983	2	140.754	8982	5745.07
3	195377823	195476016	-0.418547	1	199.076	30	14.6914
3	195477780	197955212	-0.0138803	2	194.954	531	328.875
4	13322	9157343	-0.0153228	2	185.678	1572	971.437
4	9178300	9212873	-4.23506	0	22.2284	4	2.33834
4	9212921	49632814	-0.00216791	2	152.846	2411	1531.22
4	52660617	69402853	-0.0262027	2	127.396	920	590.019
4	69403353	69417793	-5.91706	0	6.02111	5	3.45521
4	69426169	190990352	-0.0067321	2	133.628	8060	5156.19
4	190990439	191025802	0.499029	3	119.611	39	19.4949
5	10500	678082	-0.0273166	2	186.796	151	93.3304
5	678582	795436	0.248111	3	216	18	11.0541
5	795936	847809	-0.804947	1	126.882	18	10.8379
5	848589	45907753	-0.015517	2	138.077	2703	1732.12
5	49555074	68919294	-0.00488568	2	131.714	1384	875.159
5	68927828	69529964	0.281203	3	239.816	105	63.5072
5	69530464	69774429	-0.472211	1	85.6798	22	11.5397
5	69783663	70242700	0.312649	3	261.743	69	41.046
5	70247659	70389049	-0.363215	1	122.726	46	24.8394
5	70389549	180899428	-0.000295652	2	154.221	10148	6472.77
6	60500	58745455	-0.000582181	2	166.094	8001	5096.35
6	61944508	132007121	-0.00818578	2	131.854	4546	2922.52
6	132014616	132031880	0.497133	3	407.759	13	6.6477
6	132031880	161032845	0.00344895	2	147.941	2774	1770.42
6	161034011	161067413	0.638438	3	554.915	13	4.5176
6	161071281	171055067	-0.00529095	2	152.115	738	461.926
7	13744	57938684	-0.0166477	2	153.857	5219	3255.09
7	61657308	141765387	-0.00693719	2	159.839	8420	5250.16
7	141765554	141794410	-0.925447	1	123.54	27	15.7957
7	141794585	143215577	0.0131187	2	179.691	432	270.847
7	143216025	143572542	0.426144	3	223.741	94	52.5969
7	143573042	143880076	0.0188665	2	199.978	48	28.2553
7	143880576	144072732	0.953784	4	443.839	85	46.0609
7	144074197	159128163	-0.0131702	2	167.123	1622	1032.32
8	14084	7114567	0.00883976	2	137.26	443	274.301
8	7115072	7147922	-0.913418	1	120.794	35	18.7623
8	7149777	7573843	0.0363166	2	192.873	98	50.8812
8	7574222	7629011	-0.762908	1	98.572	48	26.911
8	7629011	39311049	0.00771751	2	155.342	3103	1960.58
8	39311549	39335287	-1.1807	0	60.1599	10	6.11706
8	39349300	43398986	-0.0422579	2	137.929	509	319.84
8	47458041	86554481	-0.0151721	2	127.543	2288	1463.76
8	86554981	86840890	0.41158	3	1311	75	35.1799
8	86841390	146303522	-0.00713293	2	159.836	4893	3121.43
9	12193	47314258	-0.00770487	2	147.527	3636	2303.96
9	65468179	141152931	-0.00609783	2	164.428	9370	5901.21
10	60500	39144333	-0.00775369	2	138.417	3239	2025.87
10	42602610	124344006	-0.00470068	2	151.82	8788	5526.39
10	124344643	124353111	-0.952785	1	106.783	14	8.3856
10	124353483	135237162	-0.0117853	2	170.082	1121	702.285
10	135237662	135381963	-0.347212	1	173.4	53	30.6416
10	135382463	135516032	0.0647321	2	174.483	40	21.4945
11	60500	51566742	-0.00815708	2	165.598	6324	4013.86
11	55029630	60975835	0.0178729	2	159.976	1092	697.682
11	60977130	61013213	0.87518	4	318.611	17	8.11152
11	61013370	89666135	-0.00361348	2	178.014	5526	3495.28
11	89666635	89705456	-0.685859	1	65.3114	11	5.77167
11	89705944	134946016	-0.00366047	2	150.886	4804	3076.34
12	67908	7992425	0.00219661	2	165.299	1673	1065.73
12	7992925	8082495	0.40267	3	139.539	18	8.93818
12	8082980	10573098	-0.0519473	2	158.379	547	331.434
12	10574822	10594941	-0.637752	1	135.469	12	6.86307
12	10599033	34431528	-0.0129483	2	140.301	2109	1326.76
12	37857194	133841395	-0.0130573	2	156.209	12610	8031.55
13	19020500	57714880	-0.0108246	2	140.023	3331	2106.59
13	57715380	57741779	-0.93492	1	66.3425	13	4.98853
13	57742779	86759824	-0.0240234	2	109.215	819	547.796
13	86910824	115109378	-0.0233928	2	146.232	1837	1182.45
14	19057400	107283148	0.0104648	2	157.825	10363	6552.96
15	20044632	102519089	0.0105202	2	164.825	11680	7307.74
16	61761	35193080	-0.0109987	2	201.433	7225	4464.77
16	46457168	70154667	-0.00593816	2	166.556	3053	1942.4
16	70161071	70219838	0.82497	4	387.521	35	19.8624
16	70220338	74339238	-0.0242241	2	157.694	747	476.517
16	74339328	74485331	0.464441	3	333.706	49	26.3621
16	74485831	90288884	-0.0242161	2	181.098	2093	1320.28
17	6003	22220573	-0.000401623	2	176.261	5084	3212.44
17	25268559	34502445	-0.00397294	2	164.38	1827	1150.25
17	34502945	34675348	-1.06714	1	103.303	38	22.2641
17	34743737	44247656	0.00338332	2	181.582	3178	1987.4
17	44248156	44782256	-0.397734	1	130.016	119	69.2435
17	44788330	72850888	0.0111474	2	164.195	4149	2617.15
17	72850888	81188158	-0.0375751	2	195.102	2640	1667.96
18	10500	15381134	0.0192359	2	143.051	1398	874.384
18	18520842	78016748	0.0226201	2	140.116	3855	2467.89
19	60571	242394	0.23255	3	204.521	29	16.4746
19	242894	21129236	-0.0427848	2	204.079	7613	4716.36
19	21131606	24364012	0.0244829	2	208.205	399	215.362
19	28263182	59110799	-0.0238872	2	193.967	9549	5950.56
20	68259	26256532	0.020025	2	155.613	2467	1557.96
20	29420069	62959343	-0.101263	2	168.353	5134	3241.49
21	9411693	10087890	-0.239516	2	355.595	18	8.29701
21	10088390	10944821	0.466044	3	231.64	31	15.0481
21	10952826	46645605	0.00851045	2	150.791	2824	1776.5
21	46646105	47574337	-0.10246	2	203.581	182	114.954
21	47575302	48111049	1.34815e-05	2	167.646	240	149.756
22	16050500	18659572	-0.0399602	2	166.444	355	208.273
22	18667400	18835805	0.432807	3	237.073	47	22.9838
22	18836165	20326571	-0.00738398	2	188.342	425	265.242
22	20328439	20367704	0.580173	3	237.79	12	6.24897
22	20377711	20460800	-0.687051	1	117.934	36	17.536
22	20611051	51237548	-0.00180885	2	178.403	5951	3708.01
X	60500	2692871	0.100635	2	218.474	183	92.2023
X	2699992	52113805	-0.973978	1	84.1834	4020	2534.54
X	52115681	52546088	-1.45172	0	43.4637	37	21.3734
X	52653919	58505576	-1.00404	1	88.237	708	452.121
X	62042080	155257641	-0.996619	1	83.7106	6871	4374.23
Y	2643371	10040127	1.14752	3	216.639	276	177.707
Y	13105053	23562964	0.908642	2	126.975	408	259.292
Y	23563464	24056399	1.83433	4	292.971	59	37.0424
Y	24058357	25426282	0.97158	2	159.248	98	62.2671
Y	25428539	59105998	0.11286	1	85.5954	156	98.4271

## Sheet: CNA_AC31carcinoma
chromosome	start	end	log2	cn	depth	probes	weight
1	12080	1607612	0.0128383	2	349.353	602	311.701
1	1607848	1671056	0.570619	3	352.115	42	19.9932
1	1671556	3742536	0.0625924	2	253.319	490	263.847
1	3742682	13001479	-0.136592	2	151.615	1600	866.85
1	13001999	13718871	-0.609674	1	69.5989	129	65.9504
1	13719371	104094474	-0.176391	2	121.218	11558	6322.49
1	104094974	104301228	-0.800652	1	75.6312	65	29.761
1	104301728	121484934	-0.17122	2	110.839	2020	1111.37
1	142542801	249231246	-0.163728	2	117.546	14686	7978.51
2	10500	3518587	-0.0218501	2	130.052	240	132.709
2	3523064	87398522	-0.148397	2	106.843	7855	4357.36
2	87399975	88019487	0.395858	3	111.424	33	16.479
2	88021795	89568205	-0.182822	2	109.329	230	120.727
2	89568705	90273855	-0.852636	1	84.2298	87	41.875
2	90273920	92267022	-0.188163	2	101.229	60	28.3582
2	95326671	243188873	-0.14251	2	110.627	15395	8467.84
3	60500	90311186	-0.187174	2	113.15	9029	5019
3	93519633	197955212	-0.165969	2	99.2607	9543	5288.54
4	13322	49632814	0.0290989	2	150.804	3987	2180.16
4	52660617	190904716	-0.0123948	2	95.4746	8972	5021.93
4	190905373	191025802	0.418908	3	229.635	56	24.0197
5	10500	311504	0.149077	2	226.643	66	34.9363
5	313913	3601317	0.461054	3	290.296	390	207.606
5	3610212	45907753	0.19391	2	110.898	2434	1372.08
5	49555074	68913694	0.19034	2	111.712	1381	763.456
5	68914194	70512278	-0.620645	1	106.084	270	134.552
5	70516070	140062878	0.197849	2	122.961	5278	2940.05
5	140062897	140864951	0.457127	3	398.523	538	283.73
5	140864951	148206968	0.199078	2	128.289	708	396.347
5	148206968	150911312	0.118269	2	146.544	661	365.42
5	150911312	178050470	0.203473	3	153.576	2350	1306.69
5	178050970	180431537	0.29677	3	214.095	481	255.328
5	180431753	180899428	0.112305	2	182.714	105	55.9031
6	60500	393385	0.715866	4	197.304	28	14.1316
6	394719	29857156	0.224253	3	149.426	2564	1411.31
6	29857232	32410973	0.142437	2	218.873	1396	760.275
6	32410973	32713257	0.623114	3	165.127	42	19.8439
6	32713482	33131952	0.150364	2	158.073	149	79.6117
6	33131965	33157328	-0.19691	2	139.491	61	32.05
6	33159737	46191160	0.145166	2	159.948	2589	1417.54
6	46191178	58745455	0.195395	2	112.838	1172	659.686
6	61944508	168377402	0.197577	2	118.702	7814	4360.41
6	168377902	171055067	0.291529	3	184.634	270	146.042
7	13744	2740544	0.431602	3	354.122	517	270.19
7	2742209	57938684	0.227347	3	150.427	4702	2563.08
7	61657308	143880076	0.228496	3	155.061	9021	4862.08
7	143880576	144075949	0.865973	4	317.729	87	40.4617
7	144077023	159128163	0.25535	3	206.563	1620	893.417
8	14084	7073590	-0.0504706	2	102.675	437	238.617
8	7079845	7915967	0.376539	3	266.584	266	120.45
8	7916467	11969055	-0.0577601	2	157.102	369	200.05
8	11970119	12003959	1.58913	7	359.244	19	9.10544
8	12004459	12215299	0.0863888	2	108.609	16	7.14191
8	12216356	12237797	-3.99601	0	15.8397	11	5.81667
8	12246778	39311049	-0.110541	2	118.764	2605	1441.54
8	39311549	39349471	-1.25974	0	38.5147	11	5.73411
8	39349971	43398986	-0.111602	2	100.066	508	276.346
8	47458041	86567646	-0.112178	2	92.3793	2296	1288.12
8	86567646	87060967	-0.680435	1	843.819	69	28.2854
8	87061467	141468602	-0.138752	2	87.1505	3513	1966.03
8	141468606	145926361	0.0210074	2	334.75	1267	687.762
8	145931134	146303522	-0.189985	2	133.651	111	62.189
9	12193	47314258	0.0587654	2	118.677	3636	2005.82
9	65468179	84545354	0.0881812	2	111.678	1214	658.697
9	84545521	84562136	0.713539	4	234.661	17	6.31483
9	84562226	137969071	0.0835198	2	147.593	6964	3807.63
9	137978339	141152931	0.248313	3	356.866	1175	624.502
10	60500	39144333	-0.142129	2	96.7431	3238	1767
10	42602610	133918591	-0.162164	2	112.508	9544	5198.11
10	133919091	135516032	0.137426	2	256.728	472	245.914
11	60500	373038	-0.245054	2	189.659	118	61.7044
11	373038	2906764	0.0245163	2	334.972	930	488.916
11	2909268	51566742	-0.150569	2	111.019	5276	2915.07
11	55029630	55370454	-0.052694	2	97.268	35	17.971
11	55370954	55432089	-1.37873	0	37.5686	13	7.59873
11	55432589	134946016	-0.169118	2	132.454	11402	6250.7
12	67908	93528	0.638827	3	269.84	18	9.29205
12	148414	6128969	0.0617067	2	136.419	885	483.547
12	6131011	7481049	-0.0495997	2	152.472	665	364.091
12	7481549	9632619	0.0787499	2	129.81	492	256.735
12	9633119	9726056	-4.39376	0	4.77019	12	7.4642
12	9747807	34431528	0.0228071	2	101.512	2283	1247
12	37857194	54109638	0.00781001	2	140.033	3021	1645.62
12	54109638	54449009	0.287054	3	258.558	57	30.6455
12	54449509	124839569	0.0254103	2	123.591	8656	4774.89
12	124839882	133503429	0.167884	2	211.913	788	426.89
12	133503429	133841395	-0.0174639	2	82.9296	88	45.9653
13	19020500	57714880	-0.00146595	2	106.703	3331	1833.24
13	57715380	57741779	-1.0124	1	67.8857	13	4.22469
13	57742779	86759824	-0.0124451	2	81.6803	819	491.713
13	86910824	111968647	0.00739398	2	113.811	1397	795.461
13	111973147	115109378	0.163343	2	177.332	440	236.892
14	19057400	20712029	0.19531	2	148.14	181	90.5503
14	20712529	23992745	-0.0621979	2	124.857	1207	662.867
14	23992749	24909664	-0.18315	2	166.582	545	300.321
14	24909666	102808487	-0.0613386	2	112.238	7410	4082.23
14	102814951	106330909	0.118168	2	264.507	858	453.158
14	106331341	107283148	-0.116659	2	147.797	162	76.3767
15	20044632	102519089	0.109413	2	146.217	11680	6301.85
16	61761	2763689	0.168353	2	377.051	1510	797.83
16	2764059	32005844	0.0106726	2	181.027	5469	2914.33
16	32006100	33863855	0.40604	3	238.56	204	92.1323
16	33961103	35193080	-0.117309	2	150.232	42	21.9825
16	46457168	90288884	0.0220608	2	170.898	5978	3261.14
17	6003	22220573	-0.0615492	2	160.248	5084	2753.94
17	25268559	34490798	-0.0886939	2	128.315	1813	979.792
17	34493284	34747012	-0.76855	1	116.034	57	28.3413
17	34747909	36347116	-0.0851846	2	126.448	331	179.828
17	36351798	36385063	0.836508	4	242.82	12	4.31164
17	36398136	39182410	-0.0740426	2	154.838	961	516.176
17	39182910	39346984	0.402449	3	418.688	56	22.94
17	39347484	43568208	-0.0825942	2	170.301	1703	915.986
17	43568708	43664082	0.692619	3	159.026	32	14.6839
17	43664159	44380082	-0.095259	2	161.697	109	56.768
17	44382747	44772069	0.397523	3	123.808	88	44.4762
17	44782084	76968536	-0.0544892	2	152.344	5506	2996.94
17	76968536	81188158	0.101545	2	271.33	1284	684.116
18	10500	15381134	-0.0977467	2	104.763	1398	759.458
18	18520842	78016748	-0.107902	2	104.534	3855	2160.51
19	60571	2812325	0.342481	3	454.559	1150	590.701
19	2813027	7019430	0.268625	3	306.644	1439	762.495
19	7019430	7074438	0.942385	4	252.481	15	8.08186
19	7074938	19758211	0.23287	3	259.123	4834	2582.3
19	19758211	24364012	0.359005	3	191.39	603	286.108
19	28263182	54723333	0.22166	3	242.316	7814	4162.77
19	54723702	55241282	0.033101	2	243.803	222	109.581
19	55246674	55301808	0.89255	4	256.35	35	16.6875
19	55309369	59110799	0.224463	3	239.106	1477	797.658
20	68259	26256532	0.251369	3	165.657	2467	1352.95
20	29420069	60318087	0.132444	2	166.431	4250	2319.45
20	60318587	62959343	0.310532	3	370.211	884	472.816
21	9411693	10606915	-0.154934	2	337.588	26	11.2531
21	10615330	14410699	0.347226	3	195.357	47	18.6697
21	14415178	43160558	0.000910754	2	101.938	2010	1118.69
21	43161058	43260002	0.425551	3	314.96	35	18.8588
21	43267085	44151258	-0.00771466	2	134.975	207	112.569
21	44151758	48111049	0.168307	2	240.256	970	510.054
22	16050500	20377831	-0.122173	2	170.441	840	431.91
22	20377988	20460800	-1.15543	0	96.0422	35	14.8735
22	20611051	39358137	-0.181826	2	150.836	3667	1956.9
22	39358138	39388409	-1.33968	0	81.4749	14	7.42365
22	39388909	42486789	-0.147346	2	151.662	773	414.545
22	42487289	42526797	-0.846046	1	260.934	12	6.23174
22	42536255	46688103	-0.124585	2	143.982	698	377.082
22	46688598	50944247	0.0638773	2	264.881	625	334.416
22	50944425	51237548	-0.129942	2	270.215	163	90.0741
X	60500	6452646	-0.034536	2	157.884	384	188.636
X	6453146	8137496	0.51478	3	147.9	54	30.2721
X	8137996	52118768	-0.00593362	2	131.903	3767	2068.88
X	52119268	52546088	-0.40241	1	71.0483	35	17.5273
X	52653919	58505576	-0.0226357	2	131.809	708	389.976
X	62042080	153421948	0.0144637	2	131.507	6393	3560.16
X	153425052	153520500	-1.00321	1	82.5668	27	10.4585
X	153524174	155257641	0.0206818	2	217.456	451	237.683
Y	2643371	6733513	-2.7462	0	4.15477	61	58.6112
Y	6741259	10040127	-5.9544	0	0.62341	27	93.2007
Y	13105053	59105998	-4.64546	0	1.35116	179	401.55

## Sheet: CNA_AC31adenoma
chromosome	start	end	log2	cn	depth	probes	weight
1	12080	1607612	-0.162068	2	264.344	602	339.039
1	1607848	1683812	0.2733	3	264.306	43	22.2678
1	1684312	3519193	-0.130585	2	205.182	410	240.068
1	3527750	13001479	-0.269055	1	134.38	1679	985.124
1	13001999	13144713	-0.587777	1	71.0064	23	12.6331
1	13144713	13366077	-1.04948	1	77.6836	25	13.9528
1	13366077	104094474	-0.271973	1	115.922	11639	6879.27
1	104094974	104301228	-0.809371	1	92.1462	65	32.2766
1	104301728	119456815	-0.262637	1	109.78	1813	1081
1	119465999	121484934	-0.163464	2	133.561	207	120.739
1	142542801	249231246	-0.262531	1	116.531	14686	8630.55
2	10500	87386774	-0.0502135	2	122.705	8089	4838.49
2	87388742	88019487	0.559985	3	152.061	39	20.8212
2	88021795	89901926	-0.0275989	2	145.504	247	138.665
2	89911395	90273855	-0.499234	1	120.148	70	36.171
2	90273920	92267022	-0.0550264	2	124.043	60	30.1329
2	95326671	243188873	-0.034379	2	127.813	15396	9142.72
3	60500	90311186	-0.277551	1	110.156	9029	5416.04
3	93519633	197955212	-0.260377	1	102.233	9543	5698.15
4	13322	49632814	0.0117567	2	151.409	3986	2346.46
4	52660617	191025802	0.00576304	2	111.311	9028	5416.2
5	10500	482356	-0.0289957	2	188.169	120	69.7622
5	482701	729908	0.393835	3	223.887	35	19.3937
5	730408	767127	0.92209	4	308.632	12	6.96725
5	768838	3601317	0.222445	3	234.437	289	166.136
5	3610212	45907753	0.0882022	2	116.857	2434	1471.51
5	49555074	68913694	0.0803421	2	117.966	1381	819.91
5	68914194	70369439	-0.6798	1	106.83	241	130.717
5	70372099	180899428	0.0826333	2	144.562	10151	6056.35
6	60500	367484	0.731546	4	175.459	25	13.3544
6	367984	30227891	0.0863549	2	145.241	2668	1580.09
6	30228391	32484899	0.0181652	2	195.359	1301	773.475
6	32487025	32634488	0.562451	3	172.16	33	15.9549
6	32634988	44273643	0.0219064	2	149.007	2678	1586.18
6	44273816	58745455	0.102398	2	123.33	1296	784.739
6	61944508	171055067	0.0882339	2	124.48	8084	4844.12
7	13744	2108207	0.218126	3	277.716	354	198.05
7	2108707	57938684	0.0940212	2	144.956	4865	2851.17
7	61657308	143880076	0.083977	2	147.746	9021	5248.9
7	143880576	144074420	0.716281	4	316.168	86	43.3601
7	144075784	159128163	0.105181	2	177.31	1621	964.496
8	14084	7073590	0.0699655	2	119.121	437	255.347
8	7079845	7915967	0.642992	3	304.667	266	130.968
8	7916467	11969055	0.0647977	2	162.119	369	215.243
8	11970119	12031188	1.74099	7	443.472	21	10.7838
8	12031827	12215299	0.267756	3	125.277	14	6.84605
8	12216356	12237302	-3.21262	0	25.8891	10	5.81939
8	12246778	39311049	0.0227058	2	135.404	2605	1554.71
8	39311549	39335287	-1.26536	0	44.8746	10	5.65994
8	39349300	43398986	-0.0237289	2	116.399	509	298.883
8	47458041	78927759	0.0106673	2	112.566	1959	1176.91
8	78927759	86556421	-0.187389	2	92.2343	333	201.395
8	86556421	86840642	-0.829427	1	678.521	70	30.454
8	86840642	108296430	-0.198666	2	95.4811	1616	961.095
8	108296930	142199222	0.00852555	2	110.835	2018	1217.26
8	142200287	145018894	0.0997253	2	304.13	650	381.931
8	145019355	146303522	0.00631382	2	291.227	610	364.362
9	12193	47314258	-0.244419	2	105.097	3636	2158.45
9	65468179	84545354	-0.219843	2	100.438	1214	706.578
9	84545521	84562977	0.324969	3	199.446	19	8.07316
9	84563477	130517613	-0.237831	2	110.013	4983	2957.43
9	130523748	132084564	-0.326915	1	139.294	676	396.967
9	132084566	136561699	-0.257845	1	140.495	1082	635.47
9	136567975	141152931	-0.178498	2	219.475	1396	804.272
10	60500	39144333	-0.255321	1	98.3523	3238	1899.53
10	42602610	133917806	-0.255724	1	110.773	9542	5609.04
10	133918306	135516032	-0.063126	2	202.886	473	267.675
11	60500	837393	-0.242493	2	242.033	430	249.816
11	837395	1782715	-0.133982	2	250.937	403	223.612
11	1785009	51566742	-0.245074	2	114.207	5491	3272.9
11	55029630	55370454	-0.145148	2	109.029	35	19.3434
11	55370954	55432089	-1.63428	0	36.5011	13	8.20101
11	55432589	134946016	-0.262189	1	124.315	11401	6764.22
12	67908	93528	0.431037	3	234.57	18	10.1522
12	148414	6131224	0.102611	2	144.956	886	523.19
12	6131930	7254875	-0.00649082	2	158.799	586	350.359
12	7260707	9632619	0.0992267	2	145.684	570	323.697
12	9633119	9716895	-4.33364	0	7.95992	12	7.12298
12	9747807	34431528	0.0845224	2	121.925	2283	1342.87
12	37857194	40875913	0.0897624	2	122.225	264	158.85
12	40875913	40879081	0.682729	3	1314.95	11	5.1077
12	40879152	47472622	0.12212	2	133.331	592	349.741
12	47472622	51773719	0.0421189	2	152.586	1274	756.394
12	51774219	53189848	0.125457	2	180.599	461	266.862
12	53190348	69230536	0.0460317	2	142.282	2803	1682.16
12	69233019	88478621	0.131994	2	113.031	1243	749.88
12	88479818	124821678	0.0562324	2	138.811	5070	3002.24
12	124821678	133841395	0.143781	2	191.395	892	519.787
13	19020500	57714880	0.076571	2	125.575	3331	1973.18
13	57715380	57741779	-0.743301	1	72.3808	13	4.61574
13	57742779	86759824	0.0868557	2	99.9347	819	520.425
13	86910824	115109378	0.0937979	2	139.336	1837	1109.19
14	19057400	20760312	0.36864	3	191.124	184	99.2464
14	20763418	24523032	0.0686196	2	149.863	1320	787.561
14	24523275	24911083	-0.026234	2	170.276	433	260.718
14	24911249	104605688	0.083701	2	134.887	7788	4622.55
14	104606188	107283148	0.203818	3	279.721	638	349.762
15	20044632	102519089	-0.193389	2	124.058	11680	6816.82
16	61761	2817990	0.0959022	2	307.535	1555	897.03
16	2817990	31540151	0.010202	2	178.148	5363	3100.32
16	31540651	32007199	0.15098	2	169.439	63	34.0349
16	32013759	33863855	0.477548	3	238.316	202	98.3482
16	33961103	35193080	0.0229208	2	152.015	42	23.4184
16	46457168	90288884	0.0306146	2	166.944	5978	3529.54
17	6003	22220573	-0.0124038	2	161.269	5084	2988.67
17	25268559	34490798	-0.0218947	2	139.478	1813	1062.86
17	34493284	34747012	-0.527305	1	128.132	57	30.6502
17	34747909	36345683	-0.0143214	2	141.691	330	194.607
17	36346866	36385063	0.885248	4	314.926	13	5.16746
17	36398136	39140457	-0.0296439	2	157.709	953	557.476
17	39140457	39458841	0.302076	3	294.806	86	40.6355
17	39458841	43568208	-0.0440147	2	167.985	1681	984.95
17	43568708	43664082	0.772436	4	198.352	32	15.9253
17	43664159	44374860	0.00687201	2	167.626	106	59.4961
17	44374860	44751997	0.540428	3	161.722	87	47.5394
17	44752497	76968536	-0.0139314	2	154.589	5510	3249.27
17	76968536	81188158	0.0659932	2	236.673	1284	743.532
18	10500	15381134	-0.290789	1	98.9604	1398	818.295
18	18520842	78016748	-0.279773	1	99.5473	3855	2317.88
19	60571	4037915	0.114073	2	312.649	1598	897.829
19	4042034	4429799	-0.0725981	2	213.896	164	93.5915
19	4430450	7019430	0.0830566	2	228.977	827	480.288
19	7019430	7075183	0.686849	3	248.901	17	9.47413
19	7075661	8654191	0.0471946	2	234.156	579	339.008
19	8654191	9724908	0.15348	2	167.666	415	250.683
19	9727701	20002607	0.0411544	2	211.57	3913	2259.79
19	20002656	24364012	0.230276	3	201.71	528	266.869
19	28263182	55241282	0.0532056	2	202.188	8036	4643.01
19	55246674	55315115	0.856728	4	259.968	37	19.3044
19	55317387	59110799	0.0812533	2	208.397	1476	866.641
20	68259	26256532	0.106452	2	150.942	2467	1457.91
20	29420069	56883721	-0.0360362	2	147.658	3924	2318.22
20	56884221	62959343	0.0443283	2	242.689	1210	704.025
21	9411693	10206002	-0.17148	2	339.815	22	9.67375
21	10366476	14410699	0.450348	3	228.768	51	22.177
21	14415178	34443066	0.098744	2	113.565	1038	624.986
21	34443144	37729123	0.0106637	2	132.765	416	249.439
21	37732219	45730995	0.107721	2	146.819	1120	658.078
21	45731919	47532795	0.243689	3	287.964	367	203.814
21	47533827	48111049	0.110227	2	182.258	281	162.439
22	16050500	20365778	-0.244245	2	148.598	837	467.366
22	20366815	20460800	-1.11624	0	83.5228	38	17.0456
22	20611051	39358137	-0.288863	1	133.682	3667	2121.19
22	39358138	39388409	-1.5593	0	68.4545	14	8.06253
22	39388909	42522017	-0.2963	1	133.46	774	450.254
22	42522517	42526797	-0.914679	1	239.771	11	6.21326
22	42536255	43558920	-0.328355	1	144.425	194	110.848
22	43558920	50050417	-0.208007	2	133.403	722	422.494
22	50050917	50198062	0.333291	3	213.987	16	9.75907
22	50198562	50944656	-0.184853	2	229.507	392	227.22
22	50944656	51237548	-0.289915	1	210.18	162	97.5333
X	60500	6452646	0.00166936	2	160.289	384	201.893
X	6453146	8137496	0.65299	3	174.859	54	31.9437
X	8137996	48270952	0.0722633	2	140.315	3000	1778.39
X	48271452	49320619	-0.00794588	2	178.332	485	287.033
X	49323068	52112534	0.126111	2	190.103	277	159.976
X	52113034	52546088	-0.290786	1	84.1376	40	21.5815
X	52653919	58505576	0.0548163	2	149.997	708	421.791
X	62042080	153421948	0.0885056	2	148.656	6393	3828.77
X	153425052	153520500	-1.00562	1	81.0536	27	11.3009
X	153524174	155257641	0.0532893	2	208.919	451	257.954
Y	2643371	6113797	-2.24126	0	6.74663	52	52.3764
Y	6135271	10040127	-5.45063	0	0.649874	30	108.372
Y	13105053	59105998	-4.89008	0	1.40717	181	429.952

## Sheet: CNA_AC33carcinoma
chromosome	start	end	log2	cn	depth	probes	weight
1	12080	720911	0.112803	2	130.566	81	49.9148
1	721411	1567816	-0.172541	2	170.989	480	314.057
1	1568076	1666343	-0.451032	1	127.035	80	48.3082
1	1669711	3650151	-0.24416	2	124.814	455	302.03
1	3659658	16862680	-0.139611	2	119.464	2311	1526.44
1	16863203	17125158	0.115939	2	494.661	78	38.8819
1	17176158	95712492	-0.145447	2	114.334	10442	6952.28
1	95712992	104160821	-0.218619	2	102.079	510	328.212
1	104161554	114241093	-0.0818076	2	126.423	1187	788.28
1	114242210	121484934	-0.146998	2	117.235	882	589.051
1	142542801	144014043	-0.232334	2	90.9277	51	23.7791
1	144014543	144363956	0.23509	3	265.114	138	79.0102
1	144363956	146034408	-0.0370842	2	194.841	444	272.894
1	146035127	146420261	0.225702	3	182.926	100	59.5783
1	146420790	146464485	0.653793	3	255.173	39	21.728
1	146465829	147954330	-0.0543846	2	124.423	170	110.456
1	147954830	148293540	0.281817	3	281.653	105	61.6607
1	148293767	148806603	0.0977046	2	245.238	115	64.7643
1	148873445	196743462	-0.0855403	2	123.606	7044	4719.34
1	196743962	196801190	-1.02497	1	63.0957	20	11.1768
1	196801690	249231246	-0.0840705	2	122.149	6460	4282.43
2	10500	92267022	0.0873012	2	134.942	8505	5627.62
2	95326671	243188873	0.0607233	2	135.234	15396	10214.6
3	60500	90311186	0.109206	2	133.943	9029	6039.13
3	93519633	195393069	0.0991493	2	132.174	8987	5959.4
3	195395288	195478157	0.441262	3	267.846	27	13.9369
3	195479224	197955212	0.146543	2	170.475	529	345.47
4	13322	49632814	-0.021181	2	136.321	3986	2591.81
4	52660617	190981540	-0.0211849	2	119.525	8985	5900.87
4	190989141	191025802	0.36412	3	98.5329	43	23.0489
5	10500	45907753	0.044255	2	127.867	2890	1898.97
5	49555074	68829990	-0.00689464	2	120.681	1356	883.661
5	68830490	70503987	0.288659	3	174.046	290	177.09
5	70511171	180899428	0.00125654	2	129.22	10128	6717.19
6	60500	7609162	0.113857	2	140.292	619	402.493
6	7609662	10276679	-0.273138	1	89.6021	120	75.2334
6	10276679	31948360	0.106636	2	148.952	2878	1923.61
6	31948439	32007336	0.349498	3	182.791	97	67.0329
6	32007336	58745455	0.110998	2	138.092	4287	2879.06
6	61944508	161487771	0.0975854	2	131.949	7390	4876.99
6	161488271	171055067	0.0468661	2	132.414	694	449.353
7	13744	57938684	0.131856	2	141.595	5216	3367.39
7	61657308	159128163	0.134441	2	146.7	10729	6985.76
8	14084	7138740	-0.550673	1	79.998	466	292.118
8	7139306	7562709	-0.866851	1	83.5852	106	58.9107
8	7563209	11971043	-0.55487	1	85.935	503	314.369
8	11985841	12045949	-1.18099	0	58.0764	25	14.6846
8	12049256	12338413	-0.783602	1	91.6397	37	20.6596
8	12338913	28876507	-0.535887	1	86.189	1710	1137.5
8	28877007	40624569	-0.139353	2	116.525	987	652.721
8	40625069	42693505	0.254062	3	145.132	311	206.071
8	42694324	43398986	-0.0697915	2	120.288	101	65.3726
8	47458041	52251642	-0.152041	2	97.567	261	168.47
8	52252142	56882457	0.020127	2	127.374	344	225.672
8	56882957	60315628	-0.0963129	2	113.062	168	108.889
8	60315628	62588897	0.247902	3	138.653	158	105.13
8	62593477	80361864	0.012348	2	118.358	1068	699.533
8	80361864	82371611	0.300619	3	145.194	117	74.1724
8	82373644	94178377	-0.0471944	2	163.39	646	407.668
8	94178877	99162906	0.0721485	2	134.912	479	317.678
8	99168217	104892262	0.388502	3	163.895	553	355.746
8	104892762	125326387	-0.0167179	2	118.619	1185	780.247
8	125332289	129021239	0.288795	3	148.07	187	124.819
8	129021739	132915956	-0.0899093	2	89.1378	148	94.1827
8	132916456	135817198	0.10904	2	133.193	337	223.794
8	135817698	146303522	-0.0938936	2	149.214	1605	1074.26
9	12193	47314258	0.0415559	2	128.472	3636	2382.67
9	65468179	69201125	-0.0701174	2	113.342	132	74.0759
9	69201125	84531254	0.0486796	2	129.117	1076	693.853
9	84532088	84560446	-0.537699	1	113.723	17	8.15164
9	84560613	136293898	0.038875	2	130.441	6646	4411.18
9	136294871	141152931	-0.0140301	2	156.651	1499	988.912
10	60500	39144333	-0.000582488	2	121.837	3238	2089.14
10	42602610	61432707	-0.105217	2	117.599	1626	998.989
10	61433207	76979057	-0.0316377	2	122.932	1846	1230.92
10	76980439	135236892	-0.0930134	2	120.481	6450	4274.99
10	135236981	135516032	0.541324	3	221.357	94	55.9997
11	60500	51566742	-0.0968688	2	124.102	6323	4203.16
11	55029630	60971191	-0.102161	2	120.742	1089	730.654
11	60971540	61013213	0.413291	3	154.749	20	10.1102
11	61013370	134946016	-0.0961196	2	122.138	10341	6908.19
12	67908	148827	0.447603	3	181.032	20	13.1832
12	148896	7992425	0.0314365	2	130.385	1653	1112.06
12	7992925	8083225	0.440122	3	126.791	20	10.3856
12	8083779	9632619	-0.0139375	2	142.295	367	233.162
12	9633119	9726056	-4.17641	0	9.6876	13	9.2396
12	9747807	34431528	0.00187543	2	127.259	2281	1486.28
12	37857194	133841395	0.0167297	2	130.344	12610	8429.73
13	19020500	53419128	0.237978	3	148.912	3277	2145.57
13	53419340	53422153	0.676701	3	450.381	11	7.34244
13	53422153	86759824	0.222744	3	118.879	875	572.044
13	86910824	115109378	0.222862	3	148.509	1837	1217.55
14	19057400	20404833	0.0260796	2	175.093	128	70.9192
14	20405333	107283148	-0.380123	1	98.8079	10235	6777.58
15	20044632	102519089	-0.140643	2	119.346	11680	7666.72
16	61761	2607978	0.0789057	2	186.531	1459	974.079
16	2611448	35193080	0.176825	2	167.076	5766	3753.44
16	46457168	88695258	0.138977	2	145.264	5332	3543.9
16	88696695	89266412	0.0188695	2	166.769	239	163.584
16	89267501	90288884	0.135963	2	164.862	407	269.741
17	6003	1927543	-0.101493	2	122.292	440	295.846
17	1928043	4463789	-0.359379	1	107.168	697	467.229
17	4464289	6023985	-0.103108	2	126.238	517	354.369
17	6024485	6704468	-0.415852	1	89.693	128	84.9434
17	6704968	7149600	-0.109216	2	125.189	165	115.134
17	7149995	7306872	-0.426512	1	100.269	147	100.057
17	7306872	7467073	-0.0754519	2	154.811	122	84.816
17	7467073	9769254	-0.373263	1	101.069	826	569.604
17	9773972	22220573	-0.107686	2	123.508	2042	1327.86
17	25268559	43587717	-0.0710963	2	128.209	4937	3287.4
17	43590543	43596461	0.887796	4	308.98	10	4.80848
17	43598634	44117278	-0.0739764	2	133.09	87	56.0171
17	44117778	44895370	0.100729	2	150.887	146	87.9938
17	44895870	72850888	-0.0690021	2	124.849	4132	2738.37
17	72850888	81188158	-0.11578	2	133.573	2640	1773.37
18	10500	15381134	-0.436215	1	90.763	1398	907.486
18	18520842	24445689	-0.379016	1	94.5421	624	414.24
18	24446189	44284703	-0.526669	1	78.7444	1153	758.839
18	44285203	44542285	-0.216863	2	99.9189	29	17.9598
18	44542785	44556179	0.292444	3	341.578	18	11.114
18	44559221	53131404	-0.529276	1	82.2859	585	381.185
18	53131904	54304989	-0.227899	2	74.2281	34	20.8415
18	54305489	78016748	-0.536442	1	86.1846	1412	926.313
19	60571	24364012	0.0945814	2	165.636	8041	5259.13
19	28263182	59110799	0.153586	2	164.255	9545	6324.14
20	68259	21367694	-0.353213	1	97.373	2112	1388.55
20	21369760	25206246	-0.120767	2	122.788	227	147.586
20	25206746	26256532	0.111139	2	139.242	128	81.2304
20	29420069	32441311	1.10769	5	282.801	651	429.229
20	32441316	52685027	1.20449	5	307.158	2992	1992.11
20	52685527	60879735	1.08666	5	287.779	726	472.649
20	60881270	62370342	0.983315	4	340.577	578	388.495
20	62371350	62959343	1.08219	5	346.11	187	123.756
21	9411693	19165139	-0.0344176	2	132.405	307	179.871
21	19165639	48111049	-0.393436	1	97.238	2988	1968.47
22	16050500	20339806	-0.162717	2	123.322	833	527.475
22	20341806	20460800	-1.16222	0	66.7527	42	21.7865
22	20611051	51237548	-0.162363	2	120.016	5944	3910.01
X	60500	2715462	-0.0322637	2	153.601	187	96.9978
X	2724795	58505576	-0.50066	1	98.1267	4761	3116.01
X	62042080	155257641	-0.52568	1	96.948	6871	4523.49
Y	2643371	10040127	0.170905	1	85.1535	276	180.242
Y	13105053	23655540	0.00235014	1	62.001	410	262.74
Y	23657496	24218039	1.16571	3	180.66	61	40.2562
Y	24218539	24314452	-1.93459	0	14.3196	5	3.05154
Y	24314952	24318119	1.34127	3	196.263	6	4.26534
Y	24319040	24563764	0.409333	1	100.57	21	14.3967
Y	24564264	59105998	-0.956415	0	34.5066	218	141.29

## Sheet: CNA_AC33adenoma
chromosome	start	end	log2	cn	depth	probes	weight
1	12080	1596108	-0.0522103	2	187.107	593	369.041
1	1597006	1664163	-0.36827	1	125.414	46	26.0753
1	1666098	16862680	-0.0519993	2	139.124	2768	1774.98
1	16863203	17249242	0.23147	3	552.662	84	40.6583
1	17249244	32280960	-0.0402615	2	134.428	3005	1939.56
1	32281460	104160821	0.00386818	2	128.728	7941	5166.6
1	104161554	104301228	0.243801	3	235.787	49	26.6176
1	104301728	121484934	0.00608017	2	135.495	2020	1316.64
1	142542801	143916258	-0.196722	2	80.3725	49	24.1428
1	143916758	146420261	0.0703656	2	215.919	684	396.852
1	146420790	146462809	0.558738	3	253.426	38	20.0265
1	146464295	147954330	0.0244121	2	135.417	171	108.388
1	147954830	148025938	0.407127	3	387.321	30	15.28
1	148176538	196743462	-0.000383379	2	140.568	7234	4695.73
1	196743962	196797366	-0.754687	1	71.23	18	9.38687
1	196799678	249231246	0.00220191	2	133.909	6462	4189.82
2	10500	92267022	-0.0012655	2	129.534	8505	5530.63
2	95326671	243188873	-0.0130085	2	131.477	15396	10000.8
3	60500	90311186	-0.00269846	2	129.312	9029	5920.87
3	93519633	195393069	-0.00903162	2	124.397	8987	5870.3
3	195395288	195476016	0.32565	3	275.163	25	12.2817
3	195477780	197955212	0.012087	2	166.93	531	336.403
4	13322	9157343	-0.0187067	2	151.009	1572	993.321
4	9178300	9212873	-3.96938	0	23.0179	4	2.37427
4	9212921	49632814	-0.0082027	2	132.423	2411	1562.22
4	52660617	191025802	-0.0136878	2	119.186	9028	5886.97
5	10500	21470732	-0.013029	2	125.618	1304	846.419
5	21481593	21497343	0.572772	3	362.046	11	4.12272
5	21501745	45907753	-0.00686244	2	121.127	1575	1034.72
5	49555074	180899428	-0.00554125	2	130.704	11774	7649.72
6	60500	7609162	0.0215447	2	131.387	619	398.668
6	7609662	10276679	-0.362908	1	84.6105	120	76.5196
6	10276679	31948360	0.0135073	2	148.457	2878	1872.68
6	31948439	32024704	0.180767	2	212.27	132	84.9316
6	32025776	58745455	-0.000828674	2	134.594	4252	2777.9
6	61944508	171055067	-0.00273046	2	123.918	8084	5273.48
7	13744	57938684	-0.0186968	2	130.115	5217	3323.81
7	61657308	102131591	-0.00103702	2	146.807	4636	2922.23
7	102133575	102328775	-0.590396	1	97.7747	65	27.0728
7	102330743	159128163	-0.00547922	2	131.978	6028	3893.37
8	14084	43398986	-0.00440966	2	128.817	4246	2714.69
8	47458041	146303522	-0.0161238	2	132.691	7256	4716.16
9	12193	43624859	-0.00508958	2	128.496	3504	2275.89
9	43624859	43843574	0.261336	3	156.445	29	18.0041
9	43844074	47314258	-0.0806053	2	67.5262	103	58.6361
9	65468179	84532691	-0.00419998	2	122.668	1210	765.525
9	84543465	84560446	-0.653818	1	115.377	15	6.76182
9	84560613	141152931	-0.00683243	2	139.083	8145	5259.91
10	60500	39144333	-0.000370308	2	122.698	3238	2068.04
10	42602610	135237162	-0.0493302	2	127.294	9923	6373.5
10	135237662	135381963	0.564594	3	256.15	53	31.3712
10	135382463	135516032	0.0524075	2	134.591	40	22.0057
11	60500	51566742	-0.00495463	2	138.6	6323	4103.16
11	55029630	60971191	0.00171193	2	135.268	1089	712.028
11	60971540	61009322	0.579017	3	200.85	18	8.72669
11	61012577	134946016	-0.000821378	2	137.739	10343	6726.47
12	67908	7992425	0.013377	2	137.439	1673	1090.27
12	7992925	8085843	0.348299	3	135.897	23	12.0119
12	8086468	9632619	-0.0248302	2	149.685	364	224.295
12	9633119	9726056	-3.96495	0	9.44355	12	8.92037
12	9747807	34431528	0.00326357	2	127.781	2280	1464.77
12	37857194	133841395	-0.00245454	2	134.54	12610	8211.98
13	19020500	86759824	-0.00250125	2	120.576	4163	2713.17
13	86910824	115109378	-0.00752793	2	127.506	1837	1206.9
14	19057400	19987669	0.00862434	2	178.423	57	31.5181
14	19988169	20444209	0.279569	3	199.595	74	40.617
14	20444209	107283148	-0.0500201	2	128.496	10231	6625.41
15	20044632	22675362	-0.307313	1	115.24	187	87.6139
15	22675862	23300236	-0.0119325	2	156.409	162	102.254
15	23308512	23330444	-1.0438	1	75.9496	11	5.69286
15	23330497	102519089	-0.0513629	2	132.261	11320	7276.05
16	61761	15069217	-0.0187274	2	164.867	3182	2039.98
16	15069717	15122859	0.346385	3	272.543	26	14.0474
16	15123799	21412513	0.00968382	2	145.933	1143	723.715
16	21413536	21608035	0.393805	3	334.543	52	23.635
16	21608535	22448282	0.0151405	2	176.841	259	162.775
16	22448782	22826494	0.308619	3	314.974	56	30.7461
16	22826994	32016256	0.0144746	2	165.119	2265	1442.03
16	32016756	35193080	0.145233	2	163.549	242	131.86
16	46457168	90288884	-0.00293131	2	142.233	5978	3870.83
17	6003	1841041	-0.0411757	2	138.838	439	286.512
17	1841541	4463168	-0.427333	1	109.821	697	451.389
17	4463612	6176381	-0.0415852	2	143.488	519	341.772
17	6176381	6715686	-0.432371	1	93.8415	128	81.9361
17	6716186	7149600	-0.0332762	2	147.332	164	110.002
17	7149995	7306872	-0.454388	1	110.782	147	95.5542
17	7306872	7467073	-0.0216387	2	177.043	122	81.0731
17	7467073	9764611	-0.419722	1	106.972	824	546.706
17	9765243	16649030	-0.0284631	2	132.653	918	588.488
17	16649530	16753765	-0.418478	1	113.949	20	10.6455
17	16754265	18335192	-0.0488188	2	142.424	504	324.036
17	18344651	18480845	0.393547	3	227.774	24	11.0597
17	18481345	22220573	-0.0391733	2	138.868	578	357.966
17	25268559	43587717	0.00866485	2	145.374	4937	3169.66
17	43590543	43596461	1.14506	5	400.801	10	4.57525
17	43598634	81188158	-0.00100008	2	145.627	7005	4514.33
18	10500	15381134	-0.436248	1	91.9482	1398	893.107
18	18520842	44542285	-0.431335	1	86.6263	1806	1182.36
18	44542785	44555916	0.201097	3	338.851	17	10.0091
18	44555916	78016748	-0.441796	1	89.8049	2032	1325.59
19	60571	24364012	-0.0138644	2	165.63	8041	5065.25
19	28263182	59110799	0.00339942	2	159.33	9545	6091.3
20	68259	20831191	-0.427997	1	94.9911	2062	1331.98
20	20831191	23017288	-0.0279696	2	134.18	89	58.9077
20	23017788	25228332	-0.371656	1	101.456	189	121.427
20	25228832	26256532	-0.110181	2	124.596	127	79.0476
20	29420069	60879735	0.548616	3	206.31	4369	2822.51
20	60881270	62193691	0.468772	3	251.178	464	298.9
20	62193691	62959343	0.541579	3	274.964	301	193.259
21	9411693	48111049	-0.0390951	2	128.612	3295	2109.27
22	16050500	18724234	-0.0290384	2	140.553	376	224.339
22	18727014	18880463	-0.481232	1	97.4663	42	20.1408
22	18893960	20339806	-0.0211316	2	147.386	415	266.839
22	20341806	20460800	-0.92913	1	85.379	42	20.9384
22	20611051	51237548	-0.0127647	2	143.366	5945	3792.95
X	60500	2692871	-0.317531	1	131.569	183	94.0635
X	2699992	49176260	-0.967252	1	71.4683	3703	2394.69
X	49180157	49369662	-1.34939	0	97.5629	56	24.3968
X	49370544	58505576	-0.980198	1	77.1351	1005	653.061
X	62042080	154889232	-0.987124	1	72.5952	6837	4447.46
X	154889232	155257641	-0.26708	1	110.053	34	18.9641
Y	2643371	10040127	0.152667	1	84.8558	276	181.136
Y	13105053	23655540	0.0777752	1	64.4664	410	265.507
Y	23657496	24218039	1.18392	3	179.239	61	39.0993
Y	24218539	24314452	-1.78786	0	15.0953	5	3.04084
Y	24314952	24563764	0.693045	1	127.642	27	18.0329
Y	24564264	59105998	-0.946955	0	33.9996	218	140.386

## Sheet: CNA_AC34carcinoma
chromosome	start	end	log2	cn	depth	probes	weight
1	12080	121484934	-0.00507947	2	181.402	16493	9044.21
1	142542801	249231246	-0.00427602	2	174.759	14684	8024.9
2	10500	92267022	-0.00964468	2	157.588	8505	4723.6
2	95326671	140554674	-0.00103298	2	171.171	4408	2398
2	140554674	188228230	0.0290643	2	147.884	4361	2456.13
2	188228730	243188873	-0.0117775	2	166.127	6625	3661.71
3	60500	90311186	-0.020203	2	162.923	9029	5047.25
3	93519633	197955212	-0.00914754	2	151.696	9543	5317.68
4	13322	9212873	0.0522911	2	230.097	1577	844.122
4	9212921	9384381	0.529039	3	1040.43	95	30.6723
4	9384881	49632814	0.00823277	2	140.667	2316	1317.2
4	52660617	191025802	0.00438845	2	138.224	9028	5072.29
5	10500	1415056	0.102433	2	248.275	363	192.447
5	1416122	45907753	0.00223396	2	139.913	2526	1430.66
5	49555074	68849610	0.00442325	2	137.989	1361	757.642
5	68850110	70424525	-0.260308	1	173.04	280	140.156
5	70429588	140167206	-0.00121833	2	147.02	5319	2977.77
5	140168087	140307085	0.383669	3	635.066	115	53.2838
5	140307085	180899428	0.0018936	2	181.19	4697	2608.59
6	60500	58745455	-0.023601	2	177.001	8001	4420.01
6	61944508	161027736	0.000160951	2	144.066	7331	4120.4
6	161032444	161067413	0.519417	3	414.466	15	5.02781
6	161071281	171055067	0.0166314	2	166.775	738	405.044
7	13744	1542681	0.109632	2	299.009	273	141.203
7	1542685	4917860	0.0326718	2	239.902	442	242.486
7	4918360	7136365	-0.0655222	2	220.806	550	288.6
7	7136865	57938684	0.00453005	2	150.933	3954	2176.34
7	61657308	159128163	-0.00852062	2	176.212	10721	5828.74
8	14084	11970491	0.0237151	2	175.62	1074	563.122
8	11970923	12044054	0.815861	4	315.476	23	11.0215
8	12044054	43398986	-0.00647031	2	160.57	3139	1744.35
8	47458041	86727269	0.0124311	2	144.33	2309	1300.19
8	86727269	86840890	0.314108	3	1651.12	54	21.2906
8	86841390	142195489	0.00572388	2	137.405	3632	2040.64
8	142199004	145139129	0.0897489	2	346.337	724	396.446
8	145139198	146303522	0.0189403	2	317.657	537	295.244
9	12193	43213198	-0.00705193	2	156.92	3498	1945.75
9	43314198	44067764	-0.335101	1	114.229	57	28.7844
9	44076285	47314258	-0.00384899	2	65.8206	81	42.1475
9	65468179	84532691	0.00885457	2	145.729	1210	660.494
9	84543465	84562977	0.771079	4	354.247	23	9.04744
9	84563477	130479350	0.0036832	2	160.876	4944	2735.35
9	130479355	133259962	-0.0627661	2	199.599	931	505.756
9	133260082	141152931	0.0236881	2	259.92	2262	1215.78
10	60500	39144333	-0.00485332	2	145.038	3239	1776.43
10	42602610	135516032	0.000120423	2	167.351	10015	5474.81
11	60500	837393	0.020754	2	325.368	430	230.608
11	837395	2290416	0.135974	2	344.816	516	268.823
11	2290916	46418970	0.0135705	2	165.681	4603	2563.95
11	46418987	51566742	-0.0368614	2	164.766	775	422.283
11	55029630	134946016	-0.00962625	2	181.286	11439	6312.94
12	67908	6128969	0.0257661	2	171.606	903	495.674
12	6131011	8043011	-0.0687092	2	181.677	773	426.172
12	8043511	8091099	-0.697353	1	82.8629	24	10.8157
12	8091599	34431528	0.0012366	2	150.391	2659	1449
12	37857194	48080698	0.0244688	2	163.392	891	492.779
12	48081610	51796393	-0.0406588	2	180.28	1251	687.514
12	51796893	53233702	0.0496342	2	209.012	486	261.556
12	53237712	58217574	-0.054398	2	181.149	2036	1129.95
12	58217699	66837818	-0.0037774	2	135.495	583	324.179
12	66838318	92538420	0.0257212	2	133.336	1591	903.851
12	92539168	124821447	-0.0281823	2	164.2	4879	2679.81
12	124821449	133220630	0.0723728	2	226.772	682	371.721
12	133225373	133841395	-0.0540272	2	164.155	211	112.985
13	19020500	57714880	0.323029	3	184.446	3331	1843.2
13	57715380	57736781	-0.444037	1	109.766	12	3.9153
13	57741659	86759824	0.31855	3	141.935	820	494.093
13	86910824	115109378	0.331343	3	200.308	1837	1037.82
14	19057400	107283148	0.00969295	2	171.737	10363	5697.82
15	20044632	20777830	0.106498	2	207.658	84	37.1123
15	20777830	22595693	0.496353	3	201.337	101	37.7427
15	22646693	102519089	-0.0449552	2	169.627	11494	6263.63
16	61761	2817990	0.0411377	2	335.62	1555	828.355
16	2817990	35193080	-0.0385472	2	207.391	5670	3021.17
16	46457168	55840287	0.0111792	2	158.147	885	492.216
16	55844455	55862954	0.607061	3	353.115	12	4.85006
16	55866863	56832479	0.0143126	2	166.172	164	86.9394
16	56839303	84650602	-0.0329191	2	185.568	3817	2100.27
16	84651102	90288884	0.0346112	2	264.047	1098	595.955
17	6003	10304573	-0.0680433	2	197.044	3141	1732.23
17	10304704	10533122	0.110148	2	174.349	153	79.9615
17	10533123	22220573	-0.0430448	2	185.482	1790	958.448
17	25268559	36285009	0.0136762	2	178.669	2172	1182.08
17	36285509	36412967	0.409714	3	380.822	43	18.0537
17	36412971	39165322	-0.0143041	2	196.26	958	518.169
17	39165822	39458841	0.327078	3	352.483	79	34.9246
17	39458841	76968536	0.00497927	2	195.813	7416	4041.75
17	76968536	81188158	0.0730994	2	277.334	1284	688.342
18	10500	15381134	-0.0571118	2	143.774	1398	763.643
18	18520842	77096822	-0.0492394	2	137.507	3714	2094.74
18	77097261	77710881	0.115584	2	252.095	85	45.9441
18	77711381	78016748	-0.0815577	2	178.627	56	31.019
19	60571	2823262	0.014539	2	345.786	1152	595.587
19	2827602	19758211	-0.04421	2	239.23	6286	3372.64
19	19758211	24364012	0.0397221	2	215.455	603	287.633
19	28263182	55320474	-0.0423233	2	225.533	8075	4317.63
19	55324555	55354425	-4.56131	0	37.3369	12	7.9558
19	55358614	59110799	-0.0186704	2	232.511	1458	792.575
20	68259	26256532	0.486327	3	237.089	2467	1360.42
20	29420069	50405737	0.362056	3	243.318	3523	1928.18
20	50406416	62959343	0.436634	3	328.991	1611	880.442
21	9411693	14418670	0.296823	3	316.547	75	31.0598
21	14424091	45730995	0.0118124	2	153.506	2572	1429.98
21	45731919	47532795	0.157859	2	315.919	367	189.031
21	47533827	48111049	-0.00583636	2	202.432	281	150.025
22	16050500	18653681	-0.0361202	2	181.138	352	179.79
22	18655819	18778610	0.369283	3	236.513	41	16.6612
22	18779760	20460800	0.0166962	2	229.947	482	253.009
22	20611051	21414861	-0.0427483	2	234.707	310	159.626
22	21415361	21740508	0.222609	3	211.606	60	27.1478
22	21740508	42898459	-0.0405406	2	190.898	4157	2246.28
22	42898596	42950113	0.575605	3	392.473	17	7.91735
22	42950917	45954052	-0.0277499	2	177.1	487	263.555
22	45958753	50944656	0.0635014	2	260.783	759	411.024
22	50944656	51237548	-0.0596421	2	282.114	162	90.1068
X	60500	2688065	-0.0528419	2	232.806	181	80.6817
X	2688565	48458317	0.1843	2	188.033	3331	1845.21
X	48458538	49189890	0.0961995	2	236.454	379	210.723
X	49192653	49366255	0.524732	3	382.938	50	17.9365
X	49368231	52115874	0.223822	3	250.92	263	145.109
X	52118575	52546088	-0.176198	2	111.042	36	18.1406
X	52653919	58505576	0.151389	2	204.723	708	392.239
X	62042080	155257641	0.174396	2	201.301	6871	3828.91
Y	2643371	6583952	-2.24023	0	7.4887	54	58.0343
Y	6583952	10040127	-6.02548	0	0.829234	29	99.393
Y	13105053	59105998	-5.24728	0	1.61881	199	403.57

## Sheet: CNA_AC34adenoma
chromosome	start	end	log2	cn	depth	probes	weight
1	12080	121484934	-0.0216624	2	133.536	16496	9256.22
1	142542801	249231246	-0.00885647	2	129.541	14684	8213.14
2	10500	8890542	0.0509256	2	116.113	424	243.081
2	8891582	89104988	-0.0225504	2	116.125	7853	4472.7
2	89111783	92267022	0.05835	2	154.774	228	113.708
2	95326671	243188873	0.00079927	2	121.183	15395	8710.68
3	60500	45127320	-0.0194949	2	113.483	4215	2406.54
3	45127323	53220352	-0.065331	2	143.47	2871	1632.26
3	53220582	90311186	0.00147287	2	100.866	1943	1123.07
3	93519633	197955212	-0.0120872	2	113.185	9543	5435.93
4	13322	9212873	0.0457794	2	170.364	1577	864.009
4	9212921	9369736	0.583896	3	781.532	92	30.1684
4	9370387	49632814	-0.000607053	2	105.859	2319	1345.83
4	52660617	191025802	0.00650616	2	103.994	9028	5179.18
5	10500	1474250	0.113505	2	183.484	376	204.467
5	1474622	45907753	0.00497264	2	105.188	2513	1453.03
5	49555074	68849610	0.000537404	2	103.985	1361	773.72
5	68850110	70424525	-0.254624	1	127.643	280	143.514
5	70429588	140167206	-0.00496208	2	109.867	5319	3042.54
5	140168087	140262253	0.468834	3	492.779	105	49.432
5	140262253	140865199	0.137624	2	238.605	403	226.763
5	140865199	180899428	-0.0153904	2	125.604	4304	2447.4
6	60500	30070794	-0.00284166	2	126.043	2634	1486.73
6	30071294	31950687	-0.0862259	2	157.368	988	559.35
6	31950903	32015529	-0.296163	1	177.838	113	63.1846
6	32015529	33130818	-0.0374153	2	153.73	440	241.38
6	33131385	33290791	-0.177245	2	135.456	206	117.038
6	33291291	44922348	-0.0483377	2	128.061	2377	1337.24
6	44929442	58745455	0.0176676	2	110.24	1242	718.825
6	61944508	161032644	0.00175357	2	107.978	7332	4209.63
6	161032644	161060488	0.694145	3	355.436	11	3.64671
6	161061746	171055067	0.0266319	2	125.081	741	414.675
7	13744	2054350	0.121439	2	219.641	353	188.019
7	2054850	57938684	0.00137918	2	123.204	4866	2722.96
7	61657308	159128163	-0.00117957	2	131.822	10721	5961.77
8	14084	11971043	0.039796	2	132.203	1075	575.826
8	11985841	12044054	0.872036	4	246.873	22	10.8824
8	12044054	43398986	-0.00179629	2	120.116	3139	1783.77
8	47458041	86568404	-0.000226572	2	104.534	2299	1322.57
8	86568404	86840890	0.360692	3	1285.05	64	26.1272
8	86841390	142190946	-0.00604139	2	102.376	3631	2082.54
8	142195255	144996236	0.0892227	2	243.791	604	336.498
8	144996257	146303522	0.00433602	2	246.824	658	372.974
9	12193	32634811	0.0120431	2	106.063	1916	1100.76
9	32634933	40706451	-0.0464372	2	131.859	1420	801.687
9	40715868	43213198	0.0834292	2	108.393	162	86.1398
9	43314198	47314258	-0.101183	2	65.416	138	72.1522
9	65468179	84532691	0.016529	2	109.211	1210	674.274
9	84543465	84562136	0.866299	4	283.822	21	8.17747
9	84562226	129812471	-0.002821	2	118.606	4753	2690.25
9	129815120	136599046	-0.0395594	2	147.525	2004	1117.28
9	136599046	141152931	0.059715	2	220.489	1382	755.286
10	60500	39144333	-0.000800717	2	108.89	3239	1814.69
10	42602610	135516032	-0.00715445	2	124.047	10015	5599.72
11	60500	837393	0.00154754	2	239.092	430	236.578
11	837395	1263783	0.18591	2	285.232	235	125.427
11	1263812	46418970	0.00934304	2	128.113	4884	2772.23
11	46418987	47834989	-0.0827043	2	129.271	523	296.615
11	47836974	51566742	0.0192225	2	104.441	252	135.826
11	55029630	57004521	0.0708204	2	113.823	259	153.286
11	57005021	57581908	-0.0733886	2	132.737	229	131.192
11	57582847	60695268	0.0354072	2	123.146	523	296.687
11	60695989	66373281	-0.0516572	2	166.762	2533	1414.24
11	66373781	115111181	0.0047403	2	124.879	5292	2981.9
11	115111681	119290168	-0.062677	2	131.345	982	559.831
11	119290659	134946016	0.00773624	2	123.618	1619	924.618
12	67908	6128847	0.00800632	2	125.395	902	506.869
12	6128849	7283508	-0.102033	2	135.902	600	339.699
12	7284372	7985501	-0.0142458	2	119.763	170	95.8328
12	7992295	8091099	-0.798248	1	55.6841	28	12.8059
12	8091599	34431528	-0.00104477	2	112.632	2659	1481.38
12	37857194	48064159	0.0241925	2	123.952	887	501.64
12	48073214	51773719	-0.0603795	2	131.737	1254	706.186
12	51774219	53242479	0.0143039	2	150.372	495	273.043
12	53242481	55038626	-0.0825008	2	128.244	636	353.734
12	55038626	55967657	0.0685375	2	122.972	117	68.1078
12	55968157	58239606	-0.0826362	2	133.908	1284	737.553
12	58240106	104705295	0.00611568	2	103.264	3613	2061.61
12	104706979	124821447	-0.0409993	2	128.133	3431	1930.37
12	124821449	133841395	0.0481982	2	157.611	893	495.791
13	19020500	57714880	0.29776	3	136.079	3331	1883.6
13	57715380	57743346	-0.473804	1	73.5627	15	5.10121
13	57748211	58209295	0.613195	3	332.152	13	8.13368
13	58209795	86759824	0.29434	3	102.59	804	493.175
13	86910824	115109378	0.309197	3	147.159	1837	1060
14	19057400	107283148	0.00124716	2	127.226	10363	5828.98
15	20044632	20777094	0.109705	2	152.489	82	36.8549
15	20777251	22705548	0.489248	3	152.561	107	41.51
15	22705548	102519089	-0.0644269	2	124.452	11491	6408.79
16	61761	2764547	0.0504882	2	251.781	1512	824.856
16	2765711	35193080	-0.0417316	2	153.768	5713	3119.04
16	46457168	55840287	0.0147709	2	118.216	885	503.34
16	55844455	55867051	0.599681	3	245.304	13	5.51709
16	55867551	56832479	0.0111176	2	123.189	163	88.4569
16	56839303	84650602	-0.0378192	2	137.369	3817	2149.97
16	84651102	90288884	0.0405939	2	196.03	1098	610.436
17	6003	2921497	-0.0919164	2	150.554	657	369.196
17	2923686	3337190	0.13861	2	143.399	73	40.5375
17	3343469	4510809	-0.0558247	2	144.742	417	233.944
17	4513972	7576659	-0.117311	2	144.575	1156	653.193
17	7576798	22220573	-0.0372265	2	136.739	2781	1541.53
17	25268559	36285009	0.0240638	2	133.38	2172	1210.78
17	36285509	36412967	0.436919	3	287.42	43	18.5316
17	36412971	39182410	-0.00307782	2	146.238	959	531.657
17	39182910	39458586	0.39891	3	281.575	77	34.5717
17	39458586	76968242	0.0160264	2	146.258	7416	4139.72
17	76968242	81188158	0.0924823	2	207.696	1285	706.185
18	10500	15381134	-0.0275091	2	109.743	1398	780.629
18	18520842	78016748	-0.0175917	2	107.262	3855	2217.13
19	60571	24364012	-0.0217125	2	188.309	8041	4362.05
19	28263182	55320474	-0.0415042	2	167.229	8075	4425.13
19	55324555	55354425	-4.45788	0	27.1992	11	8.16701
19	55358614	56269832	-0.0652228	2	188.871	502	273.935
19	56270332	59110799	0.0164584	2	165.071	956	538.597
20	68259	26256532	0.381996	3	164.681	2467	1390.72
20	29420069	49507487	0.245225	3	165.024	3416	1914.64
20	49507987	62959343	0.328661	3	225.846	1718	960.383
21	9411693	14418670	0.296911	3	238.148	75	31.6429
21	14424091	45730995	0.0125073	2	114.233	2572	1461.51
21	45731919	47532795	0.159499	2	234.359	367	193.626
21	47533827	48111049	0.0151221	2	151.192	281	153.883
22	16050500	18653681	-0.00710173	2	136.026	352	183.932
22	18655819	18871040	0.336604	3	168.997	62	26.4028
22	18873820	20460800	0.0312223	2	172.798	461	249.989
22	20611051	21473256	-0.014026	2	176.755	312	164.298
22	21480085	21834266	0.18073	2	179.553	91	43.2781
22	21837211	42898459	-0.0406711	2	140.602	4124	2284.17
22	42898596	42950113	0.56746	3	283.977	17	8.11557
22	42950917	46674583	0.0029211	2	133.181	608	339.473
22	46675891	50944656	0.0966441	2	208.414	638	350.961
22	50944656	51237548	-0.0413759	2	211.23	162	92.4149
X	60500	2688065	-0.158203	2	161.664	181	82.3566
X	2688565	48458317	0.0728722	2	130.003	3331	1884.56
X	48458538	49192773	-0.0219795	2	159.957	380	216.583
X	49198615	49368351	0.434067	3	270.437	50	18.471
X	49369532	52238418	0.10762	2	169.732	264	149.237
X	52238918	52546088	-0.248283	2	79.0565	34	17.2571
X	52653919	58505576	0.0446579	2	140.943	708	401.424
X	62042080	155257641	0.0648787	2	139.054	6871	3912.55
Y	2643371	6113797	-2.43634	0	6.90716	53	50.5866
Y	6132169	10040127	-5.94697	0	0.647762	37	105.88
Y	13105053	59105998	-5.09629	0	1.15257	170	411.77
